# Supplementary material for: Violent crime datasets: Incidence and patterns in Malaysia from 2006 to 2017
Source: Data Brief. 2019 Sep 3;26:104449. doi: 10.1016/j.dib.2019.104449 (PMC6811922; doi:10.1016/j.dib.2019.104449)
Supplement: Multimedia component 1 [file mmc1.xlsx]

## Sheet: Table S1
Table S1
The total number of violence cases in Malaysia (2006-2017)
	Murder	Rape	Armed gang robbery	Unarmed gang robbery	Armed robbery	Unarmed robbery	Voluntarily causing hurt	Total cases
2006	606	2454	67	2723	248	19467	5843	31408
2007	590	3176	75	7093	197	17235	6793	35159
2008	654	3494	182	21804	76	4959	6648	37817
2009	601	3840	815	23722	155	4862	8370	42365
2010	568	3693	1809	15809	309	3834	8111	34133
2011	530	3270	318	16084	52	3871	6537	30662
2012	602	2964	110	16738	17	3275	6244	29950
2013	627	2718	98	16647	21	3565	5699	29375
2014	510	2289	89	13671	23	3250	5600	25432
2015	499	2047	62	10718	14	2954	5516	21810
2016	456	1886	65	10907	18	3463	5531	22326
2017	379	1835	31	9779	3	4315	5024	21366
Total	6622	33666	3721	165695	1133	75050	75916	361803

## Sheet: Table S2
Table S2
Number of violent crime in Johor from 2006-2017
	Murder	Rape	Armed gang robbery	Unarmed gang robbery	Armed robbery	Unarmed robbery	Voluntarily causing hurt	Total cases
2006	59	343	14	564	31	3364	725	5100
2007	68	478	6	1284	20	2758	776	5390
2008	98	571	12	3799	4	661	820	5965
2009	74	656	87	5028	11	1374	1144	8374
2010	58	619	142	2713	23	648	1026	5229
2011	86	582	9	2448	1	440	862	4428
2012	80	504	6	2031	0	383	838	3842
2013	89	443	6	1699	0	326	676	3239
2014	70	306	8	1491	1	357	700	2933
2015	74	265	4	1075	1	344	650	2413
2016	70	274	10	1308	3	447	708	2820
2017	66	196	1	1220	0	481	614	2578
Total	892	5237	305	24660	95	11583	9539	52311

## Sheet: Table S3
Table S3
Number of violent crime in Kedah from 2006-2017
	Murder	Rape	Armed gang robbery	Unarmed gang robbery	Armed robbery	Unarmed robbery	Voluntarily causing hurt	Total cases
2006	20	223	7	63	31	464	358	1166
2007	21	311	2	119	14	696	498	1661
2008	26	309	15	557	11	357	467	1742
2009	33	378	46	534	8	321	539	1859
2010	24	352	103	486	20	237	492	1714
2011	28	327	16	595	9	162	498	1635
2012	29	291	11	613	1	126	469	1540
2013	20	230	7	592	2	128	383	1362
2014	24	245	9	515	1	173	369	1336
2015	29	204	3	491	1	181	402	1311
2016	17	165	2	461	2	194	398	1239
2017	21	119	2	333	0	157	364	996
Total	292	3154	223	5359	100	3196	5237	17561

## Sheet: Table S4
Table S4
Number of violent crime in Kelantan from 2006-2017
	Murder	Rape	Armed gang robbery	Unarmed gang robbery	Armed robbery	Unarmed robbery	Voluntarily causing hurt	Total cases
2006	13	148	0	12	0	64	246	483
2007	16	164	1	9	2	84	309	585
2008	15	250	18	66	10	116	351	826
2009	8	314	16	122	9	52	421	942
2010	21	311	38	74	13	59	386	902
2011	16	276	9	179	3	64	323	870
2012	17	237	8	155	3	57	340	817
2013	21	228	7	130	0	59	294	739
2014	15	206	4	173	2	92	323	815
2015	12	180	1	111	0	63	277	644
2016	10	144	1	71	1	25	291	543
2017	13	114	2	141	0	78	252	600
Total	177	2572	105	1243	43	813	3813	8766

## Sheet: Table S5
Table S5
Number of violent crime in Kuala Lumpur from 2006-2017
	Murder	Rape	Armed gang robbery	Unarmed gang robbery	Armed robbery	Unarmed robbery	Voluntarily causing hurt	Total cases
2006	71	147	5	533	18	4431	644	5849
2007	67	228	3	1041	30	3818	740	5927
2008	55	186	24	4661	4	896	562	6388
2009	64	153	127	6156	35	942	772	8249
2010	61	161	100	3931	21	933	969	6176
2011	33	145	15	4238	9	1211	741	6392
2012	46	138	17	4287	3	1049	749	6289
2013	58	143	14	4589	8	1224	744	6780
2014	43	139	22	3217	9	831	690	4951
2015	35	123	16	2115	6	652	725	3672
2016	41	93	13	2272	4	710	643	3776
2017	37	132	4	1984	0	1191	651	3999
Total	611	1788	360	39024	147	17888	8630	68448

## Sheet: Table S6
Table S6
Number of violent crime in Melaka from 2006-2017
	Murder	Rape	Armed gang robbery	Unarmed gang robbery	Armed robbery	Unarmed robbery	Voluntarily causing hurt	Total cases
2006	10	112	2	70	0	291	201	686
2007	5	135	0	118	0	256	207	721
2008	14	129	1	341	0	150	228	863
2009	12	105	1	240	1	89	294	742
2010	9	105	7	266	1	71	263	722
2011	14	81	3	246	1	106	171	622
2012	14	97	1	356	0	109	170	747
2013	19	110	2	365	0	135	141	772
2014	11	65	3	389	0	115	222	805
2015	8	82	2	208	0	94	192	586
2016	13	60	2	610	0	276	193	1154
2017	7	69	1	349	0	240	176	842
Total	136	1150	25	3558	3	1932	2458	9262

## Sheet: Table S7
Table S7
Number of violent crime in Negeri Sembilan from 2006-2017
	Murder	Rape	Armed gang robbery	Unarmed gang robbery	Armed robbery	Unarmed robbery	Voluntarily causing hurt	Total cases
2006	18	109	0	58	10	747	241	1183
2007	22	155	4	261	6	533	249	1230
2008	29	199	8	784	6	137	261	1424
2009	14	209	62	909	19	194	351	1758
2010	22	196	157	837	21	184	276	1693
2011	21	172	9	884	5	252	252	1595
2012	27	170	5	1010	1	153	334	1700
2013	24	166	12	711	4	145	430	1492
2014	25	135	2	722	0	173	380	1437
2015	22	117	2	700	1	174	263	1279
2016	17	107	2	474	2	223	259	1084
2017	14	91	2	392	0	144	241	884
Total	255	1826	265	7742	75	3059	3537	16759

## Sheet: Table S8
Table S8
Number of violent crime in Pahang from 2006-2017
	Murder	Rape	Armed gang robbery	Unarmed gang robbery	Armed robbery	Unarmed robbery	Voluntarily causing hurt	Total cases
2006	20	150	1	34	7	258	139	609
2007	18	202	1	92	1	191	213	718
2008	13	206	5	288	1	79	240	832
2009	24	226	26	246	3	61	334	920
2010	14	223	96	163	18	43	304	861
2011	21	222	8	166	3	69	271	760
2012	20	216	9	275	1	67	254	842
2013	22	191	6	269	0	72	222	782
2014	24	150	11	260	1	53	232	731
2015	18	94	2	256	0	57	250	677
2016	15	134	0	234	1	58	209	651
2017	16	163	1	201	0	87	188	656
Total	225	2177	166	2484	36	1095	2856	9039

## Sheet: Table S9
Table S9
Number of violent crime in Perak from 2006-2017
	Murder	Rape	Armed gang robbery	Unarmed gang robbery	Armed robbery	Unarmed robbery	Voluntarily causing hurt	Total cases
2006	46	181	1	122	12	1215	508	2085
2007	46	228	3	346	14	1021	572	2230
2008	58	237	5	1191	12	242	489	2234
2009	54	254	35	1257	6	218	654	2478
2010	43	293	13	1108	2	228	548	2235
2011	41	226	8	1047	1	229	533	2085
2012	41	188	15	1023	0	170	481	1918
2013	52	156	4	841	0	152	402	1607
2014	32	127	2	779	1	179	382	1502
2015	50	92	8	601	0	165	372	1288
2016	42	96	8	539	1	197	412	1295
2017	35	95	4	426	0	200	380	1140
Total	540	2173	106	9280	49	4216	5733	22097

## Sheet: Table S10
Table S10
Number of violent crime in Perlis from 2006-2017
	Murder	Rape	Armed gang robbery	Unarmed gang robbery	Armed robbery	Unarmed robbery	Voluntarily causing hurt	Total cases
2006	3	26	0	0	1	13	74	117
2007	1	28	1	3	3	12	42	90
2008	3	46	7	4	5	7	57	129
2009	2	44	13	8	3	5	78	153
2010	1	39	6	13	5	10	72	146
2011	3	51	2	10	0	10	66	142
2012	1	42	0	19	0	13	83	158
2013	0	41	2	22	1	4	85	155
2014	2	36	0	19	0	12	64	133
2015	1	31	0	18	0	7	85	142
2016	0	31	0	17	0	9	52	109
2017	2	30	0	25	0	28	47	132
Total	19	445	31	158	18	130	805	1606

[truncated: 5 more sheets: Table S11, Table S12, Table S13, Table S14, Table S15]
